# Supplementary material for: Regenerative Potential of A Bovine ECM-Derived Hydrogel for Biomedical Applications
Source: Biomolecules. 2022 Sep 2;12(9):1222. doi: 10.3390/biom12091222 (PMC9496624; doi:10.3390/biom12091222)
Supplement: Supplementary file 1 [file biomolecules-12-01222-s001.zip]

Archive with 6 entries (6 files):
- Collagen treated HLI model DAY 1 to 28_Moment.jpg
- dECM treated HLI model DAY 1 to 28_Moment.jpg
- PBS treated HLI model DAY 1 to 28_Moment.jpg
- Vedio S1. PBS treated HLI model DAY 1 to 28.mp4
- Vedio S2. Collagen treated HLI model DAY 1 to 28.mp4
- Vedio S3. dECM treated HLI model DAY 1 to 28.mp4
